# Supplementary material for: Patterns of Circulating piRNAs in the Context of a Single Bout of Exercise: Potential Biomarkers of Exercise-Induced Adaptation?
Source: Noncoding RNA. 2025 Jun 16;11(3):46. doi: 10.3390/ncrna11030046 (PMC12195705; doi:10.3390/ncrna11030046)
Supplement: Supplementary file 1 [file ncrna-11-00046-s001.zip]

Archive with 5 entries (5 files):
- Figure S1 revised.pptx
- Table S1.xlsx
- Table S2.xlsx
- Table S3 revised.pptx
- Table S4 2nd revision.xlsx
