# Supplementary material for: Patterns of Circulating piRNAs in the Context of a Single Bout of Exercise: Potential Biomarkers of Exercise-Induced Adaptation?
Source: Noncoding RNA. 2025 Jun 16;11(3):46. doi: 10.3390/ncrna11030046 (PMC12195705; doi:10.3390/ncrna11030046)
Supplement: Supplementary file 1 [file ncrna-11-00046-s001.zip › Table S1.xlsx]

## Sheet: Pre-selection criteria list
	log2(fc)	fold change				relative standard deviation	zero expression		increase/decrease
	427	19	15055	29546	33033	775	19	28806	427	18682	32836
	866	427	15182	29547	33038	1677	432	28904	601	18867	32837
	1014	432	15183	29772	33042	11119	786	29772	786	19473	32853
	1056	786	15387	30695	33047	11120	1084	30695	866	20101	32854
	1496	866	16799	30758	33048	11121	1085	30754	1014	20118	32857
	1588	1014	16886	30778	33055	25111	1408	31614	1028	20492	32860
	1613	1056	17873	31371	33056	25987	1421	31880	1056	20543	32864
	3923	1084	17974	31614	33058	29006	1878	32154	1496	20791	32865
	5081	1408	18246	31880	33076	32002	1946	32165	1507	20792	32871
	6586	1421	18682	32002	33078	32835	2152	32175	1513	20923	32887
	9137	1423	18881	32153	33079	32836	2497	32176	1599	20941	32894
	12190	1496	19013	32165	33087	32856	3382	32251	1637	21457	32897
	12319	1513	19473	32176	33096	32857	4342	32279	1638	21683	32899
	12390	1588	20101	32178	33114	32874	4467	32590	1878	22269	32903
	12547	1599	20108	32180	33115	32885	4670	32657	1911	23202	32904
	14091	1613	20111	32185	33117	32934	5079	32723	1961	23358	32910
	14785	1614	20118	32193	33126	32956	6288	32858	2043	23383	32915
	16886	1637	20791	32200	33151	32991	6655	32860	2497	23399	32920
	20101	1638	20792	32279	33160	33013	6916	32871	3185	23780	32926
	20111	1679	20923	32590	33161	33031	6960	32877	3381	23832	32927
	20791	1878	20941	32657	33164	33036	7003	32894	3501	24707	32928
	20792	2152	21457	32723	33168	33041	7005	32901	3923	24828	32929
	20923	2497	21683	32744	33173	33046	7508	32904	4467	25077	32945
	22269	3501	22269	32826	33177	33074	7860	32910	5081	25921	32952
	23041	3923	23041	32840	33189		8638	32929	5746	26415	32954
	23383	4342	23136	32842	33201		9137	32970	5915	26918	32966
	23780	4467	23202	32844			9187	32975	6655	26999	32970
	23832	5081	23383	32853			9827	32981	6854	27024	32974
	25921	5746	23399	32858			10349	32998	6960	27076	32977
	27024	5915	23709	32860			12196	33021	7005	27080	32980
	27080	6586	23724	32861			12307	33025	7006	27571	32984
	28063	6655	23780	32863			12584	33028	7233	28033	32985
	28085	6854	23832	32871			14091	33033	7435	28060	32986
	28258	6960	24214	32886			15176	33035	7508	28062	32987
	28398	7003	24707	32887			15387	33037	7702	28063	32993
	30758	7005	24961	32894			15451	33038	7860	28085	32995
	31371	7006	25111	32901			16799	33055	8055	28191	32998
	32153	7233	25627	32904			16886	33078	8871	28255	33009
	32180	7508	25837	32910			17602	33086	8920	28351	33012
	32744	7702	25921	32919			17873	33091	9137	28398	33018
	32861	7860	26415	32929			19473	33113	10185	28521	33029
	32886	8055	26604	32941			20111	33114	10349	28533	33030
	32887	8871	26787	32948			20436	33115	10493	28733	33033
	32941	8920	26832	32952			20941	33116	10748	28734	33038
	32952	9137	26918	32954			21457	33160	10942	28738	33042
	32954	9827	26999	32959			21683	33171	11121	28778	33046
	32968	10185	27024	32966			22401	33173	12190	29546	33058
	32976	10349	27076	32968			23399	33175	12307	29547	33076
	32977	10432	27080	32970			23693	33189	12390	29772	33078
	33009	10748	27571	32976			24707		12488	30695	33083
	33018	12190	27572	32977			24961		12547	30758	33090
	33047	12263	28033	32980			25274		12584	30778	33112
	33048	12307	28060	32993			25317		12654	31371	33114
	33055	12319	28063	32995			25556		14091	31614	33115
	33056	12352	28085	32998			25627		14633	31880	33126
	33087	12390	28258	33009			26844		15181	32002	33142
	33117	12547	28398	33018			27076		15182	32153	33164
	33151	12584	28533	33020			27081		15183	32176	33168
	33161	13578	28733	33023			28737		15387	32590	33183
	33164	13579	28738	33025			28738		16799	32640	33189
	33168	14091	28778	33029			28763		16886	32723	33198
	33201	14785	28806	33030			28778		17974	32744
	Total
	62	212				24	111		185
