# Supplementary material for: Patterns of Circulating piRNAs in the Context of a Single Bout of Exercise: Potential Biomarkers of Exercise-Induced Adaptation?
Source: Noncoding RNA. 2025 Jun 16;11(3):46. doi: 10.3390/ncrna11030046 (PMC12195705; doi:10.3390/ncrna11030046)
Supplement: Supplementary file 1 [file ncrna-11-00046-s001.zip › Table S2.xlsx]

## Sheet: Common piRNA 
log2(fc) & fold change	log2(fc) & relative standard deviation	log2(fc) & zero expression	log2(fc) & increase/decrease	fold change & relative standard deviation	fold change & zero expression	fold change & increase/decrease	relative standard deviation & zero expression	relative standard deviation & increase/decrease	zero expression & increase/decrease	log2(fc) & fold change & relative standard deviation	log2(fc) & fold change & zero expression	log2(fc) & fold change & increase/decrease	log2(fc) & relative standard deviation & zero expression	log2(fc) & relative standard deviation & increase/decrease	log2(fc) & zero expression & increase/decrease	fold change & relative standard deviation & zero expression	fold change & relative standard deviation & increase/decrease	fold change & zero expression & increase/decrease	relative standard deviation & zero expression & increase/decrease	log2(fc) & fold change & relative standard deviation & zero expression	log2(fc) & fold change & relative standard deviation & increase/decrease	log2(fc) & fold change & zero expression & increase/decrease	log2(fc) & relative standard deviation & zero expression & increase/decrease	fold change & relative standard deviation & zero expression & increase/decrease	log2(fc) & fold change & relative standard deviation & zero expression & increase/decrease
12319		33055	1056	32002	19473	19473		32836	19473		33055	1056			16886		32002	19473				16886
1056		16886	30758	25111	12307	12307		32857	12307		16886	30758			14091		1	12307				14091
30758		20111	12390	2	19	15387		32002	15387		20111	12390			9137			15387				9137
32861		14091	32887		25627	1056		33046	28738		14091	32887			3			28738				3
12390		9137	32952		15387	30758		11121	29772		9137	32952						29772
32886		5	32954		1084	30778		5	32860		5	32954						32860
32887			32977		28738	28733			32871			32977						32871
32941			23780		29772	7233			28778			23780						28778
32952			33009		32858	28738			10349			33009						10349
32954			33018		32860	29772			32894			33018						32894
32968			12547		32871	32853			24707			12547						24707
32976			23832		2152	32860			31880			23832						31880
32977			20791		28778	12390			32904			20791						32904
23780			20792		10349	32871			32910			20792						32910
33009			25921		32894	28778			32929			25921						32929
33018			33164		24707	10349			21683			33164						21683
12547			27024		32901	32887			32970			27024						32970
33047			33168		28806	32894			32998			33168						32998
33048			32153		31880	24707			33033			32153						33033
23832			28063		32904	31880			33038			28063						33038
33055			427		32910	32904			12584			427						12584
33056			28085		32929	32910			33078			28085						33078
20791			20923		21683	32929			7508			20923						7508
20792			27080		32970	21683			33114			27080						33114
33087			1496		32998	32952			33115			1496						33115
25921			16886		4342	32954			4467			16886						4467
33117			20101		33025	32966			16799			20101						16799
33151			31371		33033	32970			33189			31371						33189
33161			28398		33038	32977			32176			28398						32176
33164			22269		33055	32980			2497			22269						2497
27024			14091		12584	32993			27076			14091						27076
33168			3923		33078	32995			20941			3923						20941
32153			23383		7508	23780			16886			23383						16886
28063			866		33114	32998			6655			866						6655
427			12190		33115	33009			7860			12190						7860
33201			9137		4467	33018			14091			9137						14091
32180			5081		1408	18682			786			5081						786
28085			32744		24961	32002			6960			32744						6960
6586			1014		33160	12547			32590			1014						32590
20923			39		1421	33029			1878			39						1878
14785					33173	33030			7005									7005
27080					16799	33033			23399									23399
1496					32165	33038			31614									31614
16886					33189	33042			9137									9137
23041					432	23832			21457									21457
1588					32176	33058			32723									32723
1613					2497	26918			30695									30695
28258					27076	12584			47									47
20101					20941	33076
31371					17873	33078
20111					16886	20791
28398					6655	20792
22269					32279	25921
14091					9827	7508
3923					20111	33114
23383					7860	33115
866					14091	33126
12190					786	4467
9137					6960	26999
5081					32590	28033
32744					1878	33164
1014					7003	27024
62					7005	33168
					23399	32153
					31614	28060
					32657	28063
					9137	16799
					21457	33189
					32723	427
					30695	3501
					70	32176
						28085
						20923
						2497
						27076
						27080
						20941
						1496
						1513
						16886
						10748
						6655
						7702
						17974
						1599
						1637
						1638
						5746
						20101
						31371
						20118
						23202
						8871
						7860
						6854
						8920
						28398
						22269
						14091
						786
						5915
						26415
						6960
						15182
						15183
						32590
						3923
						1878
						23383
						7005
						7006
						866
						23399
						29546
						29547
						28533
						8055
						31614
						12190
						9137
						27571
						10185
						21457
						32723
						5081
						32744
						30695
						1014
						128
