# Supplementary material for: Patterns of Circulating piRNAs in the Context of a Single Bout of Exercise: Potential Biomarkers of Exercise-Induced Adaptation?
Source: Noncoding RNA. 2025 Jun 16;11(3):46. doi: 10.3390/ncrna11030046 (PMC12195705; doi:10.3390/ncrna11030046)
Supplement: Supplementary file 1 [file ncrna-11-00046-s001.zip › Table S4 2nd revision.xlsx]

## Sheet: 12547
piRNA	ID	Difference Expression Values ('+3h'-'at rest')	Difference VO2max	Rank Expression	Rank VO2Max	Spearman Correlation	p
hsa-piR-12547	IR0005	3.05157	0.360772	1	1	-0.0857143	0.92
	IR0008	-52.09	0.333652	6	2
	IR0010	-6.68346	0.186411	5	4
	IR0012	-0.488777	0.246531	4	3
	IR0030	-0.049827	0.149239	2	6
	IR0042	-0.20987	0.162957	3	5
piRNA	ID	Average-'at rest'- Expression	Difference VO2max	Rank Expression	Rank VO2Max	Spearman Correlation	p
hsa-piR-12547	IR0005	1.52723	0.360772	6	1	0.52381	0.2
	IR0008	18.9068	0.333652	3	2
	IR0010	4.26473	0.186411	4	6
	IR0012	1.68235	0.246531	5	5
	IR0015	23.9973	0.326418	2	3
	IR0030	0.398063	0.149239	8	8
	IR0042	1.28426	0.162957	7	7
	IR0046	252.089	0.250562	1	4

## Sheet: 32886
piRNA	ID	Difference Expression Values ('+3h'-'at rest')	Difference VO2max	Rank Expression	Rank VO2Max	Spearman Correlation	p
hsa-piR-32886	IR0005	0	0.360772	3	1	0.654654	0.33
	IR0008	0	0.333652	3	2
	IR0010	0	0.186411	3	4
	IR0012	0	0.246531	3	3
	IR0030	-0.049827	0.149239	6	6
	IR0042	0	0.162957	3	5
piRNA	ID	Average-'at rest'- Expression	Difference VO2max	Rank Expression	Rank VO2Max	Spearman Correlation	p
hsa-piR-32886	IR0005	0	0.360772	6.5	1	-0.608816	0.12
	IR0008	0.280903	0.333652	4	2
	IR0010	0	0.186411	6.5	6
	IR0012	0.698161	0.246531	2	5
	IR0015	0	0.326418	6.5	3
	IR0030	1.62625	0.149239	1	8
	IR0042	0.418648	0.162957	3	7
	IR0046	0	0.250562	6.5	4

## Sheet: 33151
piRNA	ID	Difference Expression Values ('+3h'-'at rest')	Difference VO2max	Rank Expression	Rank VO2Max	Spearman Correlation	p
hsa-piR-33151	IR0005	-2.62366	0.360772	5	1	-0.637748	0.2
	IR0008	-2.65391	0.333652	6	2
	IR0010	-0.464311	0.186411	3	4
	IR0012	0	0.246531	1.5	3
	IR0030	0	0.149239	1.5	6
	IR0042	-1.04772	0.162957	4	5
piRNA	ID	Average-'at rest'- Expression	Difference VO2max	Rank Expression	Rank VO2Max	Spearman Correlation	p
hsa-piR-33151	IR0005	3.42476	0.360772	1	1	0.561143	0.16
	IR0008	1.16554	0.333652	3	2
	IR0010	1.0041	0.186411	5	6
	IR0012	0	0.246531	7	5
	IR0015	0	0.326418	7	3
	IR0030	0	0.149239	7	8
	IR0042	1.15877	0.162957	4	7
	IR0046	3.191	0.250562	2	4

## Sheet: 33074
piRNA	ID	Difference Expression Values ('+3h'-'at rest')	Difference VO2max	Rank Expression	Rank VO2Max	Spearman Correlation	p
hsa-piR-33074	IR0005	22.2201	0.360772	3	1	0.542857	0.3
	IR0008	50.9617	0.333652	1	2
	IR0010	9.64807	0.186411	5	4
	IR0012	16.7027	0.246531	4	3
	IR0030	8.17748	0.149239	6	6
	IR0042	24.3628	0.162957	2	5
piRNA	ID	Average-'at rest'- Expression	Difference VO2max	Rank Expression	Rank VO2Max	Spearman Correlation	p
hsa-piR-33074	IR0005	92.3763	0.360772	2	1	0.0714286	0.89
	IR0008	70.6607	0.333652	6	2
	IR0010	117.957	0.186411	1	6
	IR0012	78.8813	0.246531	4	5
	IR0015	37.0867	0.326418	8	3
	IR0030	72.4413	0.149239	5	8
	IR0042	40.511	0.162957	7	7
	IR0046	86.1571	0.250562	3	4
